# Supplementary material for: Genomic Profiling of Breast Cancer in an Ecuadorian Cohort Reveals Clinically Relevant Variants and Ancestry-Related Interpretation Challenges
Source: Cancers (Basel). 2026 Jun 17;18(12):1964. doi: 10.3390/cancers18121964 (PMC13296644; doi:10.3390/cancers18121964)
Supplement: Supplementary file 1 [file cancers-18-01964-s001.zip]

Archive with 1 entries (1 files):
- cancers-4332436-supplementary.pdf
